# Supplementary material for: Differences and common ground in the frameworks of health-related quality of life in traditional Chinese medicine and modern medicine: a systematic review
Source: Qual Life Res. 2024 May 13;33(7):1795–806. doi: 10.1007/s11136-024-03669-1 (PMC11176225; doi:10.1007/s11136-024-03669-1)
Supplement: Supplementary file 2 — Supplementary file2 (XLSX 23 KB) [file 11136_2024_3669_MOESM2_ESM.xlsx]

## Sheet: Information
Article title	Differences and Common Ground in the Frameworks of Health-Related Quality of Life in Traditional Chinese Medicine and Modern Medicine: A Systematic Review
Journal name	Quality of life Research
Author names	Yifan Ding; Zhuxin Mao; Nan Luo; Zhihao Yang; Jan van Busschbach
Affiliation of the corresponding author	Erasmus MC, University Medical Center Rotterdam, Department of Psychiatry, Rotterdam, the Netherlands
E-mail address of the corresponding author	y.ding@erasmusmc.nl

## Sheet: English database
Table 1. Data Extraction for English Literature
Number	Title	Author	Publish Year	Region	Aim	Method	Category		Results
1	Development and validation of the Chinese Quality of Life Instrument	Kwok-fai Leung et al.	2005	Mainland	Outline the concept of health and disease in Traditional Chinese Medicine, the building of the conceptual framework of the ChQOL, the steps of drafting, selecting and validating the items, and the psychometric properties of the ChQOL.	Establish the initial ChQOL structure;Draft items; Review of the drafted items by clinician; Select response scales; Facet and domain scores; Field test; Build the final ChQOL structure; Examine psychometric properties of the CHQOL; Study conceptual overlapping with the WHOQOL-100 and SF-36.	TCM	Definition	(1) Definition: the theory of ‘Yin-Yang’, specifically include: Unity of body and spirit; Harmony between man and environment; harmonization of man and society, and seven forms of emotions.
								Framework	(2) Framework: physical; spirit; emotion; (specific facets are shown in Appendix 2)"
2	Developing a new region-specific preference-based measure in East and Southeast Asia	Takeru Shiroiwa et al.	2022	9 East and Southeast Asia countries and regions,including mainland China	Construct a new generic PBM based concept elicitation using interview surveys in East and Southeast Asian countries and qualitative analysis.	Qualitative analysis	MM	Framework	pain; mental health; energy; mobility; work/school; interpersonal interactions; burden to others
3	Exploring subjective constructions of health in China: a Q-methodological investigation	Zhuxin Mao et al.	2020	Mainland	Explore the conceptualization of health in China.	Q-method	MM	Definition; Framework	While the aim of the paper was to explore the understanding of HRQoL in China through interviews, the resulting data was extracted as individual items. To analyze this data, we counted these items as specific facets in our review. (specific facets are shown in Appendix 2)
4	Culture-Related Health Disparities in Quality of Life: Assessment of Instrument Dimensions Among Chinese	Ming hui Li, et al.	2021	Mainland	Identify culture-specific health dimensions and culture-related health disparities in primary care that are considered important by Chinese living in China.	Qualitative analysis	MM	Framework	Physical health
									Mental health
									Social health
									(specific facets are shown in Appendix 2)
5	The Unfolding Method to Explore Health-Related Quality of Life Constructs in a Chinese General Population	Zhuxin Mao et al.	2021	Mainland	Analyze a Chinese general population’s preference for a list of health items, aiming to explore HRQOL constructs in China	Scoping review; Qualitative interview	MM	Framework	Physical function
									Physical senses
									Emotional experiences
									Mind-frame
									Social well-being
									Cognitive Function
									(specific facets are shown in Appendix 2)
6	China Health Related Outcomes Measures (CHROME): Development of a New Generic Preference‑Based Measure for the Chinese Population	Jing Wu et al.	2022	Mainland	Develop a descriptive system of a new generic preference-based measure under the initiative of China Health Related Outcomes Measures (CHROME).	Qualitative analysis	MM	Framework	Symptoms
									Physical Function
									Daily Activities
									Emotion
									Cognition
									Social Function
									(specific facets are shown in Appendix 2)

## Sheet: Chinese database
Table 2 Data Extraction for Chinese Literature (Translated into English)
Number	Title	Author	Publish Year	Region	Aim	Method	Category		Results
7	Exploring the Health Thoughts in Chinese Traditional Culture: A Textual Analysis of the Qingjing Jing	Peipei Fan	2019	Mainland	Analyzes the health idea presented in Qingjingjing's text.	Text interpretation	TCM	Definition	(1)This paper presents a general definition of health as the state of being well-developed with normal bodily mechanisms, sound psychological function, and social adaptability.
									(2) This paper analyzes the health idea presented in Qingjingjing's text and categorizes them into three levels: tranquility, mindfulness, and responsiveness
8	Confucius' Views on Humanity and Human Health	Duanqia-ng Zhu	1999	Mainland	This paper proposes an interpretation of the concept of health based on Confucius' theory of human nature.	Text interpretation	MM&TCM	Definition	(1) Recognize the definition of health by the WHO.
									(2) Drawing from Confucian philosophy, this paper identifies the fundamental elements of a healthy individual: (a) living in accordance with nature by 'following the laws of heaven and earth', 'understanding the principles of yin and yang', and 'adapting to the changes of the four seasons'; (b) living an active life while maintaining moral integrity in accordance with society; (c) ensuring the un…
9	A Study on the Concept of Health in Traditional Chinese Medicine	Jie Wang; Yanli Tang	2011	Mainland	This paper aims to excavate and systematically organize the ideological system, intervention characteristics, and advantages of Traditional Chinese Medicine (TCM) in the field of health science.	Theoretical elaboration	MM&TCM	Definition	(1) Recognize the definition of health by the WHO.
									(2) Put forward the concept of TCM health: 1. The holistic view of 'harmony between man and environment'; 2. Harmonious view of 'unity of body and spirit'; 3. Balance view of 'Qi, blood, yin and yang'
10	A Philological Study and Exegesis of the Etymology of Health	Ting Song et al.	2014	Mainland	This paper examines the etymology of the concept of health, analyzing its expression in both Chinese and Western medicine and tracing the evolution of its meaning.	Theoretical elaboration	MM&TCM	Definition	(1) Recognize the definition of health by Cihai.
									(2) Unity of body and spirit
									(3) Harmony between man and environment
11	Constructing the Conceptual Framework of Health in Traditional Chinese Medicine Culture	Jian Ke et al.	2019	Mainland	This paper deeply explores the interpretation of the concept of health in TCM culture. A conceptual framework of health is constructed, and based on this framework, insights into healthcare are discussed.	Theoretical elaboration	TCM	Definition	Balance of Yin and Yang'; 'Harmony between man and environment'; 'Unity of the Individual and Society'; 'Unity of body and spirit'
12	The Traditional Chinese Medicine Concept of Health in the Huangdi Neijing	Ying Yu et al.	2011	Mainland	Elaborate on the Traditional Chinese Medicine (TCM) understanding of health in the Neijing.	Text interpretation	TCM	Definition	(1) 'Ping ren': a highly summarized concept of health in TCM from the Neijing . It encompasses the coordination and balance of a person's physical and mental health, as well as their adaptation to changes in the four seasons, environment, and society.
									(2) Balance of Yin and Yang
13	The Concept of Health from the Perspective of Chinese Culture	Huan Zhang et al.	2015	Mainland	This paper systematically reviews articles on the concept of health in Chinese studies, and from a cultural perspective, explains the influences of Confucianism, Taoism, Buddhism, and traditional medicine on the formation of the concept of health among the Chinese.	Literature review	TCM	Definition	（1）'Ping ren'
									（2）family；the middle way of harmony; Adapting to nature; The theory of causality in health; Balance of Yin and Yang; Unity of body and Spirit; Harmony between man and environment; Unity of the Individual and Society
14	Development and Evaluation of a General Quality of Life Scale for Chinese People	Yangfeng Wu et al.	2005	Mainland	To develop a universal quality of life scale suitable for the general population in China and to evaluate the reliability and validity of the scale.	Construction of scale	MM	Framework	general health and quality of life; independent living ability; physiological function; psychological function; social function; and environment (specific facets are shown in Appendix 2)
15	Exploring the Meaning of Mind-Body Health from the Perspective of Yin-Yang Theory	Fei Zhu	2012	Mainland	Explain that the theory of Yin-Yang is the foundation of traditional Chinese medicine and guides people's understanding and diagnosis of diseases.	Theoretical elaboration	TCM	Definition	theory of 'Yin Yang'
16	Development of the Chinese Health-Related Quality of Life Scale (CH-QOL)	Fengbin Liu et al.	2006	Mainland	Develop a Chinese Quality of Life (CH-QOL) scale that is suitable for the Chinese cultural background.	Construction of scale	TCM	Framework	Body, Spirit, Emotions (specific facets are shown in Appendix 2)
17	Development and Exploration of the Theoretical Structure Model of the Chinese Health-Related Quality of Life Scale	Fengbin Liu et al.	2004	Mainland	The emphasis is on exploring the preliminary ideas and structural model of ChQOL research.	Construction of scale	TCM	Definition; Framework	（1）Definition：'Ping ren'
									（2）Framework：Unity of body and spirit; Harmony between man and environment; Unity of man and society; Seven forms of emotion(specific facets are shown in Appendix 2).
18	Development, Evaluation, and Initial Application of the Chinese Health-Related Quality of Life Scale (CH-QOL)	JianyingLang	2005	Mainland	Development of the Chinese Quality of Life Scale (CH-QOL) for the Chinese cultural background and its reliability and validity testing.	Construction of scale	TCM	Framework	Unity of body and spirit; Harmony between man and environment; Unity of man and society; Seven forms of emotion(specific facets are shown in Appendix 2).
19	Theoretical and Structural Model Exploration of Traditional Chinese Medicine Health Status Scale	Fengbin Liu et al.	2007	Mainland	Analyze the connotation of the health concept in traditional Chinese medicine theory.	Theoretical elaboration	TCM	Definition; Framework	（1）Definition：'Ping ren'；Unity of body and spirit; Harmony between man and environment;
									（2）Framework：energy; pain; stool; urination; sleep; emotions; diet; constitution (specific facets are shown in Appendix 2).
20	Development and Evaluation of Traditional Chinese Medicine Health Status Scale	Wenli Liao	2009	Mainland	Through a large-scale, multi-center clinical investigation, the reliability and validity of the initial selection of the Traditional Chinese Medicine (TCM) health status questionnaire were revised and re-evaluated.	Construction of scale	TCM	Framework	energy; pain; stool; urination; sleep; emotions; diet; constitution (specific facets are shown in Appendix 2).
21	Study and Evaluation of PRO（patient-reported outcomes） Properties of the Chinese Health-Related Quality of Life Scale	Xiaohua Li	2007	Mainland	Following the principles and process of PRO scale development specified by the US Food and Drug Administration, a Chinese PRO scale was developed through a large sample, multi-center clinical investigation, and the revision and examination of the scale's reliability and validity.	Construction of scale	TCM	Definition; Framework	（1）Definition: balance between Yin and Yang
									（2）Framework：Unity of body and spirit; Harmony between man and environment; Unity of man and society; seven forms of emotion (specific facets are shown in Appendix 2).
22	Exploring the Evolution of Health Concepts in Eastern and Western Traditions: Implications and Insights	Hongmei Ni et al.	2014	Mainland	It is of practical significance to further study the health maintenance system in TCM ("Ping Ren" maintenance system), establish a new health model with Chinese characteristics.	Literature review	TCM	Definition	Harmony between man and environment;Unity of body and Spirit;
									Balance between Yin and Yang; He (Harmony)
23	Discussion on the Concept of Health in Traditional Chinese Medicine and its Operationalization in Measurement	Darong Wu et al.	2007	Mainland	This paper elaborates on the related aspects of the operationalization of the concept of health in TCM.	Theoretical elaboration	TCM	Definition; Framework	（1）Definition：Harmony between man and environment
									（2）Framework：Overall health status; Mental consciousness and thinking status; Physiological functional activity status; Adaptation to natural environment ability status; Adaptation to social environment ability status.(specific facets are shown in Appendix 2)
24	Establishment and Preliminary Evaluation of Traditional Chinese Medicine Health Scales	Darong Wu et al.	2007	Mainland	Starting from the concept of health in TCM, we have constructed a TCM health scale based on TCM theory.	Construction of scale	TCM	Framework	Physiological function and natural environment adaptability; Mental consciousness and thinking; Social environment adaptability (specific facets are shown in Appendix 2).
25	The preliminary evaluation of the development and reliability and validity of the 'Traditional Chinese Medicine Health Status Self-Assessment Questionnaire'	Qi Wang et al.	2011	Mainland	Provide assessment tools for Traditional Chinese Medicine diagnosis and intervention for health status.	Construction of scale	TCM	Framework	Reflect bodily sensations;
									Reflect psychological state;
									Reflect ability to adapt to nature;
									Reflect ability to adapt to society
26	The early cultural construction of Traditional Chinese Medicine's health concept	Dexing Li et al.	2014	Mainland	Exploring the early cultural construction of Traditional Chinese Medicine's concept of health.	Literature review	TCM	Definition	Physical
									Psychology
									Human and society
									Morality
27	The concept of Traditional Chinese Medicine's approach to health	Li Zhao; Jinquan Chen	2003	Mainland	Starting from the perspective of TCM, explore the concept of health, and re-examine whether there are any differences in the connotations of the concept of health between TCM and Western Medicine.	Theoretical elaboration	TCM	Definition	Ping ren
28	The "Five-character Formula" of the health connotation in Huangdi Neijing	Nanmin Wu	2016	Mainland	Reveal the concept of health within the book	Text interpretation	TCM	Definition	Ping ren; He(Harmony); Quietness; Compliance
29	An exploration of the health standards in the Huangdi Neijing	Ping Wang	2021	Mainland	Summarizing the standards for human health in Neijing.	Text interpretation	TCM	Definition	Ping ren; Compliance with things; Balance of 'Yin Yang'; Unity of body and spirit
30	A study on the concept and connotation of health status in Traditional Chinese Medicine	Qi Wang	2012	Mainland	Based on original thinking in TCM and drawing on modern system science status theory, the concept of 'health status' is proposed from the perspective of TCM. The constituent elements of the concept are analyzed.	Theoretical elaboration	TCM	Definition	Ping ren
31	The development of the Traditional Chinese Medicine Quality of Life Assessment Scale (CQ-11D)	Wentao Zhu et al.	2022	Mainland	Developing a TCM quality of life evaluation scale (CQ-11D) that can objectively evaluate the health status of patients who accept TCM intervention.	Construction of scale	TCM	Framework	Unity of form and spirit---form;
									Unity of form and spirit---spirit (specific facets are shown in Appendix 2)
