# Supplementary material for: Differences and common ground in the frameworks of health-related quality of life in traditional Chinese medicine and modern medicine: a systematic review
Source: Qual Life Res. 2024 May 13;33(7):1795–806. doi: 10.1007/s11136-024-03669-1 (PMC11176225; doi:10.1007/s11136-024-03669-1)
Supplement: Supplementary file 3 — Supplementary file3 (XLSX 26 KB) [file 11136_2024_3669_MOESM3_ESM.xlsx]

## Sheet: Information
Article title	Differences and Common Ground in the Frameworks of Health-Related Quality of Life in Traditional Chinese Medicine and Modern Medicine: A Systematic Review
Journal name	Quality of life Research
Author names	Yifan Ding; Zhuxin Mao; Nan Luo; Zhihao Yang; Jan van Busschbach
Affiliation of the corresponding author	Erasmus MC, University Medical Center Rotterdam, Department of Psychiatry, Rotterdam, the Netherlands
E-mail address of the corresponding author	y.ding@erasmusmc.nl

## Sheet: modern medicine
Facets	domains	concepts
Developing a New Region-Specific Preference-Based Measure in East and Southeast Asia (AP-7D)
pain	physical
energy	emotion
mental health	emotion
mobility	physical
interpersonal interactions	social
work/school	physical
burden to others	social
China Health Related Outcomes Measures (CHROME): Development of a New Generic Preference-Based Measure for the Chinese Population
pain	symptoms
fatigue	symptoms
appetite	symptoms
vision	physical function
hearing	physical function
sleeping	physical function
mobility	physical function
daily activities	daily activities
depression	emotion
worry	emotion
memory	cognition
social interactions	social function
The Unfolding Method to Explore Health-Related Quality of Life Constructs in a Chinese General Population
hearing	physical function
vision	physical function
usual activities	physical function
self-care	physical function
mobility	physical function
adaptability to weather changes	physical sense
body strength	physical sense
colour of face	physical sense
appetite	physical sense
body weight	physical sense
discomfort	physical sense
pain	physical sense
family medical history	physical sense
dependence on medication	physical sense
tiredness	physical sense
sleeping	physical function
body constitution	physical function
spiritual appearance	emotion
regularity in daily life	emotional experience
depression	emotional experience
diet habits	emotional experience
stress	emotional experience
anxiety	emotional experience
anger	emotional experience
sex life	emotional experience
fear	emotional experience
lonliness	emotional experience
life attitude	mind-frame
peace	mind-frame
breadth of mind	mind-frame
sense of satisfaction with life	mind-frame
morality	social well-being
social support	social well-being
adaptability to social environment	social well-being
social relations	social well-being
self-confidence	social well-being
ability to response swiftly	cognitive function
ability to remember	cognitive function
ability to concentrate	cognitive function
ability to think	cognitive function
communication	cognitive function
ability to make decisions	cognitive function
Culture-Related Health Disparities in Quality of Life: Assessment of Instrument Dimensions Among Chinese
walk	physical activity	physical health
usual activities	physical activity	physical health
physical exercise(e.g. run, climb, play basketball)	physical activity	physical health
play(e.g. dance, travel, sing Karaoke)	leisure activity	physical health
work	work	physical health
farm work	work	physical health
housework	work	physical health
self-care	self-care	physical health
eat	diet	physical health
drink	diet	physical health
good appetite	diet	physical health
alcohol	diet	physical health
sleeping	sleep	physical health
pain	pain	physical health
positive attitude	mindset	mental health
healthy attitude	mindset	mental health
optimistic attitude	mindset	mental health
forgiving attitude	mindset	mental health
happy mood	mood	mental health
no worry	mood	mental health
no pressure	mood	mental health
high spirit	vatality	mental health
no fatigue	vatality	mental health
have strength	vatality	mental health
sharp mind	cognition	mental health
clear mind	cognition	mental health
happy family	relationship	social health
good relationship with friends	relationship	social health
good relationship with others	relationship	social health
国人生活质量普适量表的编制与评价Development and Evaluation of a General Quality of Life Scale for Chinese People
重体力活（如跑步，搬运重物）	生理功能
中等体力活（如骑车，做家务）	生理功能
手提日杂用品（如，买菜）	生理功能
上楼	生理功能
弯腰，曲膝，下蹲	生理功能
步行三里路	生理功能
步行1-2公里路	生理功能
住宅周围走动	生理功能
自己洗澡，穿衣	独立生活能力
疼痛或不适	生理功能
食欲	生理功能
睡眠	生理功能
疲劳	生理功能
药物依赖性	生理功能
生活能力	独立生活能力
自信心	心理健康
生活乐趣	心理健康
精神紧张	心理健康
消极感受（如：情绪低落，绝望，焦虑，忧郁）	心理健康
集中注意力	心理健康
记忆力	心理健康
家庭关系	社会关系
亲友关系	社会关系
同事或上下级关系	社会关系
家庭或朋友的支持	社会关系
性生活满意度	心理健康
孤独	心理健康
经济状况	社会功能
居住条件	环境
Exploring subjective constructions of health in China: a Q-methodological investigation
ability to wash and dress oneself
ability to perform usual activities(such as working, studying, shopping,doing housework)
ability to walk
social interactions
state of social relations
ability to communicate with people
social morality
life attitude
self-confidence
breadth of mind
feeling of pain
sleep
feeling of discomfort
desire of having food
spititual appearance
body strength
tiredness
body constitution
regularity in daily life
depression
pressure
anxiety
stable and peaceful in mood
memory
concentrate
make decisions
think clearly
vision
hearing

## Sheet: Traditional Chinese Medicine
Facets	domains	concepts	Frequency
Development and Validation of the Chinese Quality of Life Instrument(ChQOL)
complexion	physical form (xing)
sleep	physical form (xing)
stamina	physical form (xing)
appetite&digestion	physical form (xing)
climate adjustment	physical form (xing)
consciousness	spirit (shen)
thinking	spirit (shen)
spirit of eye	spirit (shen)
verbal expression	spirit (shen)
joy	emotion
anger	emotion
depressed mood	emotion
fear	emotion
李晓华. 中华生存质量量表 PRO 特性的研究与考核[D]. 广州: 广州中医药大学, 2007.Study and Evaluation of PRO（patient-reported outcomes） Properties of the Chinese Health-Related Quality of Life Scale
面色光泽		形神统一
口唇颜色		形神统一
睡眠		形神统一
走路		形神统一
疲倦		形神统一
乏力		形神统一
精力充沛		形神统一
力不从心		形神统一
消化不良		形神统一
饭量		形神统一
胃口		形神统一
口干		形神统一
口苦		形神统一
口中黏腻		形神统一
咽喉不适		形神统一
容易出汗		形神统一
小便		形神统一
大便		形神统一
头脑清醒		形神统一
集中精神		形神统一
记忆力好		形神统一
反应快		形神统一
思考周详		形神统一
思维敏捷		形神统一
眼睛灵活		形神统一
语音清晰		形神统一
语言表达		形神统一
适应气候		自然领域
天气变化影响身体		自然领域
人际关系		社会领域
感觉孤单		社会领域
工作		社会领域
家庭		社会领域
经济困难		社会领域
心情愉快		七情领域
生活快乐		七情领域
心情平静		七情领域
生活乐趣		七情领域
容易心烦		七情领域
容易发怒		七情领域
容易急躁		七情领域
经常暴躁		七情领域
控制情绪		七情领域
凡是担心		七情领域
经常悲伤		七情领域
经常无助		七情领域
闷闷不乐		七情领域
经常大哭		七情领域
经常忧愁		七情领域
无故忧惧		七情领域
缺乏安全		七情领域
中华生存质量量表（CH-QOL）的研制、考核及初步应用Development, Evaluation, and Initial Application of the Chinese Health-Related Quality of Life Scale (CH-QOL)
走路轻便	形体活动	形神统一
动作灵活	形体活动	形神统一
肢体活动自如	形体活动	形神统一
容易疲劳	精力	形神统一
肢体乏力	精力	形神统一
精力充沛	精力	形神统一
气短	精力	形神统一
面色光泽	色	形神统一
口唇颜色	色	形神统一
头脑清醒	精神状态	形神统一
集中精神	精神状态	形神统一
精神状态	精神状态	形神统一
记力好	精神状态	形神统一
思路清晰	思维	形神统一
集中注意力思考	思维	形神统一
思维敏捷	思维	形神统一
语言清楚	思维	形神统一
睡眠质量	睡眠	形神统一
失眠	睡眠	形神统一
消化不良	饮食与大便	形神统一
饭量	饮食与大便	形神统一
胃口	饮食与大便	形神统一
大便	饮食与大便	形神统一
心情愉快	喜	七情
生活快乐	喜	七情
心情平静	喜	七情
幸福	喜	七情
过度想某事不能停止	悲忧	七情
长期感到悲伤、	悲忧	七情
闷闷不乐	悲忧	七情
忧愁	悲忧	七情
凡事都担心	惊恐	七情
无故恐惧	惊恐	七情
容易受惊	惊恐	七情
容易紧张	惊恐	七情
容易发怒	怒	七情
容易急躁	怒	七情
容易暴躁	怒	七情
控制情绪	怒	七情
性生活满意度	性生活	社会
性生活困扰	性生活	社会
与人相处和谐	人际	社会
知心朋友	人际	社会
被人接受与否	人际	社会
工作表现	工作	社会
工作环境	工作	社会
工作被人认可与否	工作	社会
居住环境安全与否	环境	社会
经济状况	环境	社会
生活环境	环境	社会
与家人关系	家庭	社会
家庭支持	家庭	社会
家庭摩擦	家庭	社会
居住地气候	人与自然统一	自然
气候变化	人与自然统一	自然
居住地环境能否适应	人与自然统一	自然
中医健康状况量表的理论及其结构模型探讨Theoretical and Structural Model Exploration of Traditional Chinese Medicine Health Status Scale
		精力
		疼痛
		睡眠
		情绪
		饮食
		小便
		大便
		体质
Establishment and Preliminary Evaluation of Traditional Chinese Medicine Health Scales吴大嵘, 赖世隆, 郭新峰, 等. 中医健康量表的建立和初步评价[J]. 中国中西医结合杂志, 2007, 27(9): 847-850.
声音		生理机能及自然环境适应性
二便		生理机能及自然环境适应性
适应自然环境能力		生理机能及自然环境适应性
信心和满足		精神意识思维
自信		精神意识思维
精力		精神意识思维
基本思维能力		精神意识思维
和人打交道的能力		社会环境适应性
适应嘈杂环境的能力		社会环境适应性
应对不良刺激的能力		社会环境适应性
The development of the Traditional Chinese Medicine Quality of Life Assessment Scale (CQ-11D)朱文涛, 高海亮, 张梦培,等. 中医生命质量评价量表(CQ-11D)的研制[J]. 中国药物经济学, 2022, 17(5):7.
行动与生活自理	形神同俱——形	形神同俱
食欲/胃口	形神同俱——形	形神同俱
大便	形神同俱——形	形神同俱
睡眠质量	形神同俱——形	形神同俱
精神	形神同俱——形	形神同俱
头晕	形神同俱——形	形神同俱
心慌/心悸	形神同俱——形	形神同俱
疼痛	形神同俱——形	形神同俱
疲劳/疲乏	形神同俱——神	形神同俱
烦躁易怒	形神同俱——神	形神同俱
焦虑或沮丧	形神同俱——神	形神同俱
