# Supplementary material for: Differences and common ground in the frameworks of health-related quality of life in traditional Chinese medicine and modern medicine: a systematic review
Source: Qual Life Res. 2024 May 13;33(7):1795–806. doi: 10.1007/s11136-024-03669-1 (PMC11176225; doi:10.1007/s11136-024-03669-1)
Supplement: Supplementary file 4 — Supplementary file4 (XLSX 15 KB) [file 11136_2024_3669_MOESM4_ESM.xlsx]

## Sheet: Information
Article title	Differences and Common Ground in the Frameworks of Health-Related Quality of Life in Traditional Chinese Medicine and Modern Medicine: A Systematic Review
Journal name	Quality of life Research
Author names	Yifan Ding; Zhuxin Mao; Nan Luo; Zhihao Yang; Jan van Busschbach
Affiliation of the corresponding author	Erasmus MC, University Medical Center Rotterdam, Department of Psychiatry, Rotterdam, the Netherlands
E-mail address of the corresponding author	y.ding@erasmusmc.nl

## Sheet: Traditiional Chinese Medicine
Facets	domains	concepts	Frequency
complexion	physical form (xing)	形神统一	3
sleep	physical form (xing)	形神统一	5
stamina	physical form (xing)	形神统一	6
appetite&digestion	physical form (xing)	形神统一	5
mobility	physical form (xing)	形神统一	3
self-care	physical form (xing)	形神统一	1
stool	physical form (xing)	形神统一	5
General physical discomfort (dizziness, palpitation, dry mouth, over-sweating)	physical form (xing)	形神统一	3
pain	physical form (xing)	形神统一	2
urinate	physical form (xing)	形神统一	3
constitution	physical form (xing)	形神统一
sound	physical form (xing)	形神统一	2
consciousness(头脑清醒)	spirit (shen)	形神统一	3
thinking	spirit (shen)	形神统一	4
spirit of eye	spirit (shen)	形神统一	2
verbal expression	spirit (shen)	形神统一	3
memory	spirit (shen)	形神统一	2
concentration	spirit (shen)	形神统一	2
fatigue	spirit (shen)	形神统一	3
confidence	spirit (shen)	形神统一
satisfaction	spirit (shen)	形神统一
climate adaptation and adjustment	natural environment	天人合一	4
dwelling conditions	natural environment	天人合一	2
Family (relationship; Support; fight)	social environment	天人合一	2
Work (relationship;performance, environment, recognition)	social environment	天人合一	2
economic condition	social environment	天人合一	2
Socialization (feeling lonely, having sex)	social environment	天人合一	3
ability to deal with bad stimulis	social environment	天人合一
joy		七情	3
anger		七情	4
depressed mood&grief		七情	2
pensiveness		七情
worry		七情	2
fear		七情	2
anxiety		七情	3

## Sheet: Modern Medicine
Facets	domains	concepts	frequency
mobility	physical function	physical health	6
vision	physical function	physical health	3
hearing	physical function	physical health	3
sleeping	physical function	physical health	5
daily activities	physical function	physical health	5
appetite	physical function	physical health	5
self-care	physical function	physical health	4
body constitution	physical function	physical health	2
physical exercise and play (e.g. run, climb, play basketball,dance,travel and sing Karaoke)	physical function	physical health
Heavy physical work (such as carrying heavy objects)	physical function	physical health	2
body strength	physical sense	physical health	3
colour of face	physical sense	physical health
body weight	physical sense	physical health	1
discomfort	physical sense	physical health
family medical history	physical sense	physical health	2
dependence on medication	physical sense	physical health	2
pain	physical sense	physical health	6
fatigue	physical sense	physical health	4
energy	physical sense	physical health	4
depression	emotional experience	mental health	4
worry	emotional experience	mental health
regularity in daily life	emotional experience	mental health	2
stress	emotional experience	mental health	3
anxiety	emotional experience	mental health	2
anger	emotional experience	mental health
sex life	emotional experience	mental health	2
fear	emotional experience	mental health
loneliness	emotional experience	mental health	2
happy mood	emotional experience	mental health
no worry	emotional experience	mental health
no pressure	emotional experience	mental health
positive life attitude (positive, healthy, optimistic,forgiving )	mind-frame	mental health	3
peace	mind-frame	mental health	2
sense of satisfaction with life	mind-frame	mental health
self-confidence	mind-frame	mental health	3
breadth of mind	mind-frame	mental health	2
morality	mind-frame	mental health	2
sharp mind	cognitive function	mental health	2
clear mind	cognitive function	mental health	2
ability to remember	cognitive function	mental health	4
ability to concentrate	cognitive function	mental health	3
ability to think	cognitive function	mental health
ability to make decisions	cognitive function	mental health	2
social interactions	interpersonal relationship	social health	5
good relationships and cummunications	interpersonal relationship		3
social support	interpersonal relationship	social health	2
adaptability to social environment	interpersonal relationship	social health
burden to others	interpersonal relationship	social health
Ability to complete work and study	work/school	social health	2
economic status	economic condition	social health
dwelling conditions	environment	environment
adaptability to weather changes	environment	environment
